# Supplementary material for: Transitioning a digital health innovation from research to routine practice: Two-way texting for male circumcision follow-up in Zimbabwe
Source: PLOS Digit Health. 2022 Jun 15;1(6):e0000066. doi: 10.1371/journal.pdig.0000066 (PMC9931231; doi:10.1371/journal.pdig.0000066)
Supplement: S1 Data — ZAZIC Total MCs, Adult MCs, and Adult 2wT MC Enrolments, January-October 2021 (XLSX) [file pdig.0000066.s001.xlsx]

## Sheet: Sheet1
Month	Total ZAZIC MCs	Total ZAZIC MCs, only ages ≥18	ZAZIC 2wT enrolments (ages ≥18)
Jan	503	219	87
Feb	957	407.008	74
Mar	2430	1033.47	276
April	6993	2974.09	337
May	8420	3580.99	546
June	7489	3185.04	789
July	8331	3543.14	904
Aug	5142	2186.87	610
Sept	4316	1835.57	367
Oct	8314	3535.91	1094
Grand Total	52895	22501.1	5084
